# Supplementary material for: Seasonality affects dietary diversity of school-age children in northern Ghana
Source: PLoS One. 2017 Aug 14;12(8):e0183206. doi: 10.1371/journal.pone.0183206 (PMC5555613; doi:10.1371/journal.pone.0183206)
Supplement: S1 Data — (ZIP) [file pone.0183206.s002.zip]

Archive with 2 entries (2 files):
- New folder/DDS_and_Seasonality_Ghana1.sas7bdat
- New folder/Labels_and_Coding_for_DDS_and_Seasonality_Dataset.docx
